# Supplementary material for: A New Approach for the Synthesis of 2,3,4а,6,7,8а,9,10-Octaaza-4,8-dioxo-3,4,4a,7,8,8а,9,9a,10,10а-decahydroanthracene and High-Energy Performance Characterization of Its Dinitramide Salt
Source: Materials (Basel). 2023 Nov 29;16(23):7437. doi: 10.3390/ma16237437 (PMC10706909; doi:10.3390/ma16237437)
Supplement: Supplementary file 1 [file materials-16-07437-s001.zip]

Archive with 1 entries (1 files):
- materials-2738756-supplementary.pdf
